# Supplementary material for: New findings on choroidal features in healthy people by ultra-widefield swept-source optical coherence tomography angiography
Source: Sci Rep. 2023 Jun 6;13:9215. doi: 10.1038/s41598-023-36374-z (PMC10244316; doi:10.1038/s41598-023-36374-z)
Supplement: Supplementary file 1 — Supplementary Information. [file 41598_2023_36374_MOESM1_ESM.xlsx]

## Sheet: Sheet1
number	gender(male=1;female=2)	age(year)	age group	right eye or left eye(right eye=1;left eye=2)	BCVA	IOP(intraocular pressure)(mmHg)	AL(mm)	total	MCT(um)
1	1	6	1	1	1	16	24.37	28886	206.329	0	270	285	269	227	180	182	182	168	160	196	0	182	226	286	300	293	269	234	224	209	200	225	247	173	196	266	316	345	318	280	238	225	226	248	274	159	208	259	305
2	1	6	1	2	1	16.5	23.73	30825	220.179	0	185	180	161	181	187	187	221	259	243	206	0	232	215	204	209	220	247	258	271	282	251	211	206	233	233	230	255	258	290	332	304	299	250	195	170	231	250	258	251
3	1	6	1	1	1	17	23.41	30748	219.629	0	160	198	217	167	161	154	142	169	184	191	0	145	167	186	212	233	235	224	191	189	201	219	187	132	150	198	248	301	331	306	246	216	228	224	181	108	173	219	254
4	1	6	1	2	1	14.5	23.5	31096	222.114	0	180	124	94	123	169	158	191	214	179	161	0	252	229	178	148	198	224	235	238	226	179	149	145	245	266	231	218	248	275	293	273	239	187	159	130	233	265	247	223
5	1	7	1	1	1	19	22.37	37682	269.157	0	286	289	300	260	236	246	237	239	247	249	0	238	267	300	311	335	346	316	281	275	272	281	275	228	252	301	342	376	391	367	294	264	284	293	274	196	245	293	334
6	2	7	1	1	1	18	23.11	19925	142.321	0	230	194	157	149	137	124	116	115	104	110	0	166	195	196	179	181	178	155	126	102	105	113	135	140	167	201	173	156	201	185	139	94	89	113	125	116	138	180	175
7	2	7	1	2	1	19.3	23.13	22827	163.05	0	113	108	123	154	171	182	175	206	222	200	0	125	124	118	114	144	179	196	198	222	214	212	196	168	139	117	108	128	196	204	230	231	224	194	189	133	156	127	117
8	1	9	1	1	1	17.3	24.31	22082	157.729	0	180	210	165	112	67	54	48	54	77	87	0	137	157	203	203	175	123	105	92	103	120	131	152	129	142	188	237	245	225	181	145	144	166	157	183	129	138	189	276
9	1	9	1	1	1	18.5	23.7	34093	243.521	0	217	245	218	204	195	165	160	160	181	194	0	192	218	244	250	260	293	291	256	219	212	211	209	173	209	245	290	334	370	377	343	287	243	223	231	152	189	222	311
10	1	9	1	2	1	16	23.41	35939	256.707	0	246	237	218	182	186	192	182	222	247	229	0	240	254	272	268	255	273	281	265	254	252	228	203	235	264	296	308	306	338	359	344	306	259	221	186	228	254	299	300
11	1	9	1	1	1	16	23.6	30772	219.8	0	193	205	207	187	186	175	169	146	153	163	0	176	202	236	255	271	292	286	257	208	188	189	182	164	210	266	316	328	357	345	296	253	219	218	201	163	226	296	332
12	2	9	1	1	1	17.9	23.25	21672	154.8	0	189	177	134	85	95	139	119	108	119	159	0	153	171	179	172	145	95	135	145	148	165	178	174	141	164	191	202	180	147	132	153	189	203	197	183	100	141	192	219
13	2	9	1	1	1	19.2	23.21	23747	169.621	0	202	205	126	76	87	95	77	87	123	157	0	195	199	188	173	135	126	126	114	109	128	170	208	195	192	192	199	194	194	187	168	153	147	179	227	206	215	224	241
14	2	9	1	1	1	13	23.51	28166	201.186	0	251	251	207	150	146	148	132	129	196	273	0	207	224	241	228	207	196	201	179	181	217	285	306	162	199	248	265	262	247	233	195	186	234	256	303	137	184	263	288
15	2	9	1	2	1	13.6	23.76	24735	176.679	0	176	133	97	120	114	124	166	231	273	254	0	197	175	141	136	145	151	183	204	230	247	210	165	204	171	163	162	170	209	239	229	245	233	170	139	175	171	159	149
16	2	9	1	2	1	11	24.39	21821	155.864	0	190	149	134	144	129	108	107	121	154	159	0	171	191	188	158	146	128	107	138	153	156	157	142	198	218	240	207	146	141	166	199	193	179	153	130	211	246	275	222
17	2	9	1	2	1	16.4	23.13	23188	165.629	0	167	134	90	89	96	87	107	158	207	198	0	206	182	145	141	132	129	140	152	176	204	192	174	199	196	169	191	179	194	210	203	193	191	191	174	193	194	203	214
18	2	9	1	2	1	17	23.22	29006	207.186	0	251	244	229	235	230	188	205	226	178	148	0	253	273	303	295	312	321	303	275	240	193	147	144	259	294	322	313	323	335	347	316	279	210	154	144	268	285	309	267
19	1	10	1	2	1	19	24.04	28307	202.193	0	142	123	116	104	99	100	116	160	223	198	0	270	234	199	172	152	170	179	193	213	215	190	187	305	283	254	212	191	230	259	244	230	212	188	176	316	326	284	227
20	1	10	1	1	1	18	23.81	27257	194.693	0	205	194	151	116	110	117	117	110	136	175	0	174	181	192	165	182	197	208	185	134	164	214	220	164	155	172	193	234	277	292	253	183	209	237	219	155	154	172	225
21	1	10	1	1	1	15.5	25.82	24396	174.257	0	226	210	136	69	75	112	93	90	87	131	0	186	198	214	194	172	142	149	135	140	123	177	238	162	177	203	210	229	219	209	192	196	167	237	238	150	169	176	214
22	2	10	1	1	1	12.8	23.53	31347	223.907	0	300	273	203	122	120	139	157	192	212	231	0	274	287	266	223	178	175	189	201	239	251	263	256	233	250	270	275	249	245	244	242	273	283	286	266	192	217	241	272
23	2	10	1	1	1	21.6	24.4	24365	174.036	0	161	175	156	111	87	107	98	135	170	205	0	140	147	175	161	145	154	165	164	196	233	256	254	132	138	158	201	214	218	228	217	239	271	298	276	107	116	138	203
24	2	10	1	1	1	20.2	24.17	24769	176.921	0	195	177	151	119	88	98	111	88	113	134	0	187	190	187	192	196	179	163	135	130	151	158	176	165	191	216	259	269	260	231	173	153	187	175	179	140	175	254	315
25	2	10	1	1	1	17.5	24.29	20654	147.529	0	192	199	190	149	100	88	92	91	97	101	0	160	168	200	202	183	163	154	132	92	89	139	187	141	148	181	212	211	219	224	185	115	102	162	194	122	135	154	207
26	2	10	1	1	1	14	23.4	23291	166.364	0	210	212	177	143	109	65	65	77	72	99	0	174	182	208	193	193	172	138	139	114	96	120	135	167	178	194	227	227	236	212	167	144	119	132	154	157	190	213	247
27	2	10	1	2	1	17.5	24.29	21658	154.7	0	115	78	73	86	93	93	142	192	212	192	0	209	167	85	86	113	134	141	168	200	218	167	152	243	200	124	123	160	181	201	202	203	188	151	132	239	197	175	158
28	2	10	1	2	1	16	23.41	23858	170.414	0	140	113	79	86	109	113	138	156	165	173	0	157	143	135	118	129	149	170	174	174	189	216	223	180	159	156	163	167	208	233	223	211	224	230	212	194	189	156	146
29	2	10	1	2	1	20	22.46	30591	218.507	0	199	160	174	169	168	139	121	185	236	229	0	251	261	271	285	257	251	211	213	221	233	204	157	308	313	322	306	291	300	274	285	275	237	191	145	377	355	312	281
30	2	10	1	2	1	19.5	24.55	24204	172.886	0	126	110	79	70	79	93	127	160	196	173	0	210	173	143	125	149	184	197	193	193	189	165	146	251	242	193	165	227	277	273	262	223	176	156	136	250	271	223	200
31	2	10	1	2	1	15	24.57	18621	133.007	0	118	121	91	79	83	90	131	170	169	163	0	144	117	126	132	125	120	134	149	153	161	164	153	164	138	123	130	134	153	163	153	150	149	139	140	185	148	123	101
32	2	10	1	2	1	18.4	24.22	22618	161.557	0	172	151	102	85	99	103	80	75	107	147	0	194	185	176	140	125	131	136	129	142	155	171	161	184	196	191	171	165	156	192	221	221	180	167	155	168	198	213	168
33	2	11	1	1	1	13.2	23.24	24550	175.357	0	192	214	219	199	152	115	114	125	125	126	0	182	193	200	222	248	246	190	140	141	153	152	152	161	172	207	264	310	310	270	177	143	156	158	171	150	164	218	278
34	2	11	1	1	1	15	23.8	24278	173.414	0	253	247	144	92	107	104	93	117	155	153	0	178	213	243	202	155	129	136	135	155	180	226	256	145	177	217	255	218	184	175	183	200	210	281	277	113	142	219	271
35	2	11	1	1	1	16.6	24.42	15734	112.386	0	205	221	171	99	78	79	55	59	72	116	0	179	177	190	169	121	101	89	81	93	101	129	153	171	159	152	173	165	143	122	113	119	110	135	164	131	98	116	161
36	2	11	1	1	1	17	23.08	33934	242.386	0	231	248	250	221	224	220	196	217	220	228	0	206	227	249	269	277	283	287	255	278	254	252	257	208	215	255	310	331	329	325	296	301	273	261	261	190	211	239	302
37	2	11	1	1	1	19.1	23.8	24263	173.307	0	233	228	175	133	111	86	95	97	128	149	0	180	205	219	183	157	144	120	109	123	154	170	175	153	172	199	218	228	240	201	158	148	173	195	191	136	149	182	226
38	2	11	1	2	1	16.9	23.93	23089	164.921	0	118	77	66	104	131	106	145	190	170	181	0	159	128	109	116	151	175	195	220	201	159	148	158	164	122	138	154	198	239	290	291	234	162	140	149	169	103	149	173
39	2	11	1	2	1	17.1	23.36	33525	239.464	0	230	225	224	220	221	226	224	222	256	251	0	221	233	262	280	274	292	283	273	263	265	222	203	218	245	294	310	305	310	305	294	286	238	200	203	233	282	314	304
40	2	11	1	2	1	17.1	24.18	22770	162.643	0	106	86	80	80	84	103	151	204	226	217	0	119	120	93	79	116	143	150	171	195	208	204	192	165	138	111	100	158	200	220	207	202	209	188	174	205	158	138	125
41	2	11	1	2	1	15.7	24.1	16855	120.393	0	86	53	55	63	62	67	99	141	228	312	0	148	121	101	99	91	94	110	125	176	210	234	251	167	147	131	133	116	132	147	161	186	178	169	174	148	118	115	108
42	1	12	1	1	1	17.5	24.36	20385	145.607	0	207	205	171	99	82	105	99	95	113	134	0	145	180	202	180	147	105	116	110	105	132	160	178	124	132	175	205	214	180	150	125	107	125	151	159	88	107	180	244
43	1	12	1	1	1	10.5	23.52	29194	208.529	0	203	179	179	189	192	206	223	234	231	234	0	195	185	172	207	245	279	245	238	238	238	263	293	154	180	184	257	299	297	246	209	193	220	283	304	147	190	226	298
44	1	12	1	2	1	11	24.62	23897	170.693	0	191	156	127	108	115	86	99	147	196	210	0	251	227	190	164	156	162	143	129	146	171	181	167	271	251	203	162	164	192	201	162	152	168	163	127	273	241	129	109
45	2	12	1	1	1	19	23.08	27510	196.5	0	198	207	195	187	191	198	181	156	155	158	0	187	199	200	236	281	289	267	242	180	172	190	218	191	213	227	272	347	363	313	258	190	209	220	245	172	198	235	323
46	2	12	1	2	1	17.2	23.29	24397	174.264	0	138	111	82	71	85	79	56	125	220	228	0	149	154	148	125	120	118	114	125	195	271	221	199	172	167	167	182	189	191	197	214	269	269	203	173	207	190	191	198
47	2	12	1	2	1	17	23.73	23787	169.907	0	148	107	84	92	113	113	108	136	199	228	0	208	175	126	108	136	164	182	182	181	231	208	192	208	187	153	126	161	215	247	261	228	225	211	188	220	192	186	148
48	1	13	1	1	1	17.5	24.22	20404	145.743	0	191	238	204	83	66	63	61	81	127	181	0	148	172	211	215	134	103	106	84	107	174	215	228	126	132	193	206	158	145	145	130	125	205	258	273	110	119	163	184
49	2	14	1	1	1	20.5	24.96	25699	183.564	0	267	272	194	119	100	101	118	126	140	180	0	229	236	256	236	180	135	131	127	140	175	178	191	185	203	236	254	245	228	206	161	152	165	167	187	152	170	237	267
50	2	14	1	1	1	13.5	23.55	33947	242.479	0	218	278	300	218	194	188	162	152	134	155	0	147	188	261	317	319	283	256	240	226	202	195	202	130	176	255	330	375	371	347	317	273	254	240	240	136	188	257	349
51	2	15	1	1	1	11.5	24.31	29187	208.479	0	189	199	231	238	222	219	234	215	221	237	0	166	182	201	219	240	262	282	272	259	271	263	258	158	162	167	223	256	287	314	289	275	307	300	293	153	148	128	201
52	2	15	1	1	1	17.5	23.34	26209	187.207	0	215	231	177	111	49	50	49	75	124	160	0	160	186	218	202	180	136	135	137	143	175	226	274	158	174	197	221	238	236	216	184	179	197	251	291	155	164	194	244
53	2	15	1	2	1	13.3	24.29	30443	217.45	0	202	181	191	201	228	212	195	242	272	247	0	297	273	225	221	228	250	237	259	285	266	224	187	318	322	292	242	227	273	323	335	307	244	198	177	335	365	328	219
54	1	18	1	2	1	16	24.47	37345	266.75	0	337	251	197	154	163	189	212	245	249	235	0	431	401	349	286	237	243	248	239	229	231	210	181	452	457	422	305	290	285	276	239	189	194	168	150	431	475	424	284
55	1	18	1	1	1	16	24.41	39420	281.571	0	278	262	237	242	220	215	201	206	272	289	0	257	266	280	274	290	343	349	291	290	358	368	396	229	223	249	299	358	420	416	340	328	401	454	450	217	211	221	270
56	1	22	3	1	1	18.7	24.89	24554	175.386	0	238	193	133	100	103	121	120	76	77	112	0	205	223	217	160	167	202	198	177	138	137	173	164	162	181	208	224	255	271	272	214	187	188	209	218	137	172	205	263
57	1	22	3	2	1	17.3	24.84	24215	172.964	0	132	120	107	123	139	127	155	199	202	176	0	185	169	157	148	187	217	243	224	194	178	149	136	219	221	202	192	252	296	313	281	233	159	130	123	248	253	213	169
58	1	24	3	1	1	15.2	23.71	40045	286.036	0	310	261	236	188	186	189	180	197	250	274	0	295	307	329	288	270	228	260	291	305	356	330	319	244	279	322	358	389	385	344	358	378	409	381	345	192	238	309	407
59	1	24	3	1	1	12.9	23.73	36784	262.743	0	269	287	287	223	204	189	186	198	209	227	0	242	255	291	301	331	335	302	253	243	250	273	290	204	226	288	349	415	428	370	293	251	249	294	306	160	208	287	365
60	1	24	3	2	1	14.9	23.82	30029	214.493	0	263	296	259	185	140	163	161	164	166	179	0	169	212	250	277	243	226	210	201	214	212	218	219	160	196	248	308	321	300	253	206	218	237	232	227	141	163	208	302
61	1	24	3	1	1	12.1	24.36	29695	212.107	0	266	215	176	203	223	198	217	269	273	227	0	244	270	268	236	249	303	291	275	278	264	215	194	226	285	265	228	210	291	327	321	298	257	209	176	214	277	266	185
62	1	24	3	2	1	13.4	23.66	39777	284.121	0	221	206	209	195	203	181	174	226	307	295	0	266	274	280	275	294	304	295	313	305	301	270	243	340	346	344	335	369	415	467	445	361	313	263	216	373	418	392	328
63	1	24	3	2	1	14.2	23.74	35527	253.764	0	256	220	211	182	179	163	162	203	311	351	0	304	290	270	254	239	275	296	300	300	296	312	291	302	294	271	246	249	302	375	403	374	331	299	274	274	260	220	204
64	2	24	3	1	1	21	23.14	25255	180.393	0	159	225	282	265	184	137	136	110	100	103	0	93	130	246	316	280	244	226	184	153	128	144	155	108	152	260	331	321	315	277	224	186	193	203	206	106	198	289	363
65	2	24	3	1	1	10.8	23.65	31333	223.807	0	251	238	177	143	188	208	193	174	158	182	0	187	213	251	242	226	223	261	248	217	222	207	186	202	212	239	307	308	289	321	327	283	274	229	205	159	182	217	285
66	2	24	3	2	1	20.2	22.9	27179	194.136	0	89	95	139	117	133	125	195	243	278	208	0	139	122	142	179	182	180	215	252	307	280	173	137	170	191	193	213	220	257	283	292	310	257	191	131	218	226	220	219
67	2	24	3	2	1	13.1	24.88	29219	208.707	0	264	256	226	209	220	189	164	205	219	221	0	304	303	293	263	246	238	221	218	208	203	197	178	302	356	325	290	259	222	261	244	223	205	191	169	278	336	304	255
68	2	25	3	1	1	13.5	23.12	38323	273.736	0	372	331	247	227	253	304	324	328	313	337	0	353	384	392	321	328	331	349	362	334	350	353	346	306	356	386	385	382	356	326	346	335	347	348	296	242	312	366	406
69	2	25	3	1	1	15.1	23.7	30228	215.914	0	243	241	217	199	194	218	212	182	187	224	0	220	228	229	232	236	242	248	254	216	253	278	276	200	217	235	241	247	255	264	292	256	292	301	300	145	180	212	215
70	2	25	3	1	1	18.2	24.37	25658	183.271	0	220	217	199	133	126	137	134	147	163	198	0	192	219	209	165	169	186	223	200	203	234	270	293	175	197	171	186	212	227	242	251	258	265	291	281	151	186	167	235
71	2	25	3	2	1	13	23.48	34951	249.65	0	275	245	216	238	229	193	172	211	278	261	0	317	316	318	286	289	274	297	284	277	286	270	300	357	349	356	322	302	307	373	352	303	259	277	276	358	359	339	285
72	2	25	3	2	1	19.9	23.51	30396	217.114	0	224	178	175	214	232	247	261	289	267	226	0	298	298	260	238	246	274	286	294	279	248	221	198	297	338	321	308	273	299	293	271	252	236	200	174	281	322	315	323
73	2	25	3	2	1	13.7	22.89	28814	205.814	0	244	227	230	233	245	249	263	293	322	271	0	302	261	263	283	279	295	311	305	287	282	263	243	317	304	273	267	272	301	308	284	272	252	222	169	304	305	230	189
74	2	25	3	2	1	11	23.57	25306	180.757	0	236	198	165	127	104	102	123	170	255	378	0	290	274	251	218	171	134	142	152	186	234	252	305	318	310	295	263	198	183	186	187	211	238	214	205	318	322	299	242
75	1	26	3	1	1	18.6	24.26	28732	205.229	0	186	213	239	217	181	156	168	180	204	187	0	184	177	165	265	307	289	229	194	192	228	236	285	141	135	116	246	338	328	256	160	155	251	280	291	121	123	162	264
76	2	26	3	1	1	16.7	24.89	32295	230.679	0	258	281	270	215	223	272	251	256	265	256	0	214	225	295	295	280	269	282	283	293	301	257	250	199	207	236	265	280	310	305	295	291	315	304	303	184	183	177	221
77	2	26	3	1	1	12.3	23.72	27730	198.071	0	239	230	256	240	200	184	179	172	183	230	0	197	218	228	264	275	262	251	224	229	256	293	301	195	195	228	263	281	290	306	283	281	309	339	286	184	204	228	254
78	2	26	3	1	1	14.9	22.79	28778	205.557	0	196	145	104	127	188	190	180	190	180	207	0	148	180	209	190	136	183	258	249	251	253	270	311	151	179	208	228	253	228	286	311	287	291	341	346	112	144	164	276
79	2	26	3	2	1	16.9	24.18	34912	249.371	0	221	245	282	325	354	292	235	271	328	327	0	277	280	318	364	415	400	363	332	306	294	297	259	309	344	357	375	440	424	374	341	284	268	256	247	276	327	333	322
80	2	26	3	2	1	15.8	24.24	27010	192.929	0	186	159	169	192	187	192	244	300	291	242	0	239	210	196	193	229	234	267	270	255	237	212	180	252	247	234	231	246	274	287	261	219	181	172	161	255	262	267	234
81	2	26	3	2	1	16.6	23.22	27073	193.379	0	166	131	130	100	133	138	135	138	121	167	0	214	217	184	175	147	171	144	149	216	275	238	190	270	256	230	237	239	241	228	218	239	242	208	157	260	272	266	283
82	1	27	3	1	1	18	25.83	34908	249.343	0	277	297	259	192	157	189	165	173	183	188	0	198	237	278	299	324	322	292	257	227	214	232	238	195	214	296	357	407	426	385	329	253	261	261	254	175	198	290	390
83	1	27	3	2	1	16	25.9	34557	246.836	0	205	162	147	166	195	144	128	195	263	266	0	233	238	229	216	237	248	204	218	249	246	248	193	256	277	283	262	276	286	297	332	299	257	227	160	283	319	294	274
84	2	27	3	1	1	14.4	23.61	37468	267.629	0	203	270	263	218	188	233	259	289	317	355	0	176	197	251	296	297	315	320	306	356	432	454	485	184	190	227	300	356	384	349	331	380	459	496	511	157	182	232	323
85	2	27	3	1	1	13.7	23.63	26707	190.764	0	261	266	236	192	159	162	162	152	165	201	0	239	269	265	254	232	206	219	216	212	227	227	196	224	243	245	249	233	231	267	268	272	275	252	242	206	204	204	243
86	2	27	3	1	1	17.6	24.55	26851	191.793	0	213	172	157	109	111	111	101	112	151	190	0	241	267	268	177	109	131	165	154	141	172	203	225	185	242	265	233	208	209	241	216	202	203	225	259	167	205	263	275
87	2	27	3	1	1	14.1	24.08	34728	248.057	0	268	250	192	121	150	161	154	149	146	134	0	202	226	258	263	262	252	247	237	207	176	167	180	193	199	232	275	347	384	347	313	259	219	252	228	201	218	245	294
88	2	27	3	1	1	17	24.09	27221	194.436	0	265	241	200	162	161	170	127	122	141	169	0	245	273	288	275	218	193	205	170	144	172	205	209	218	260	295	326	303	256	226	195	160	195	212	193	171	220	297	337
89	2	27	3	1	1	16.7	22.38	33959	242.564	0	183	202	181	95	106	142	160	170	151	207	0	167	170	177	174	145	150	166	184	215	220	282	335	158	158	157	199	214	233	229	238	240	282	326	331	158	160	165	253
90	2	27	3	1	1	15.4	23.42	35310	252.214	0	265	303	274	239	200	181	151	143	170	199	0	203	222	251	255	285	358	317	261	216	224	255	288	199	210	229	284	326	392	386	353	286	291	304	292	176	187	211	286
91	2	27	3	1	1	16	24.4	30375	216.964	0	226	300	276	220	175	183	183	206	238	249	0	215	269	299	316	282	273	272	279	300	334	332	281	178	231	246	266	284	336	350	319	333	360	342	321	158	166	170	231
92	2	27	3	2	1	16.1	23.4	28731	205.221	0	196	184	194	197	198	185	205	250	270	268	0	269	244	240	246	269	262	238	233	248	254	249	240	257	268	283	285	325	329	300	242	237	256	237	227	247	276	270	273
93	2	27	3	2	1	16.9	23.31	27780	198.429	0	174	159	164	184	178	154	156	185	241	250	0	197	194	181	189	228	218	212	229	255	267	245	220	208	213	216	213	232	245	257	272	289	280	233	205	209	220	203	200
94	2	27	3	2	1	15	23.98	36572	261.229	0	173	164	147	157	158	107	86	209	240	222	0	237	209	222	222	270	272	262	259	258	240	222	182	266	269	286	307	361	403	420	403	348	263	211	189	243	280	329	345
95	2	27	3	2	1	14.2	23.5	30751	219.65	0	289	270	230	205	199	184	189	211	250	220	0	344	333	341	302	260	256	286	275	240	234	219	220	348	376	346	319	294	307	340	294	248	239	227	197	306	360	310	261
96	2	27	3	2	1	17.6	24.8	23933	170.95	0	145	123	113	70	56	67	100	172	206	236	0	222	194	164	126	92	108	96	119	180	220	230	227	251	215	186	177	176	188	194	170	185	234	221	214	299	239	236	230
97	2	27	3	2	1	14.7	23.4	34927	249.479	0	192	225	172	146	134	151	190	288	343	338	0	246	215	224	227	227	218	219	251	281	315	303	290	262	253	256	279	360	362	310	287	299	295	271	253	239	260	256	237
98	1	28	3	1	1	16.6	25.02	31405	224.321	0	250	268	296	200	182	178	151	196	223	222	0	222	236	272	291	262	227	229	198	227	245	262	278	212	219	255	300	296	315	279	247	237	265	287	299	179	204	212	252
99	1	28	3	1	1	15.7	24.42	36679	261.993	0	238	204	135	129	144	158	131	137	162	202	0	265	269	283	283	264	240	226	216	210	215	243	285	270	280	314	364	389	348	324	301	299	278	324	333	239	272	337	414
100	1	28	3	2	1	14.7	24.7	35787	255.621	0	229	188	154	181	177	155	144	213	280	242	0	302	274	245	218	260	262	246	242	231	240	228	227	339	341	300	296	338	324	315	311	295	252	213	184	323	363	340	308
101	2	28	3	1	1	13.4	23.98	34535	246.679	0	237	307	330	212	196	244	260	231	263	272	0	247	249	319	359	344	325	291	280	266	329	298	259	222	232	285	351	406	379	321	290	290	332	299	263	202	222	274	355
102	2	28	3	1	1	16.8	23.64	20322	145.157	0	143	182	201	132	113	100	86	103	107	108	0	177	159	169	220	234	208	178	128	107	134	119	93	163	161	167	203	260	277	234	182	131	145	117	131	143	152	154	203
103	2	28	3	1	1	18.2	23.46	19941	142.436	0	215	189	106	68	62	73	64	72	105	134	0	157	175	189	165	123	118	128	119	113	107	146	177	152	158	178	180	186	192	165	130	146	139	185	222	129	150	187	225
104	2	28	3	1	1	15	24.21	23570	168.357	0	235	245	223	196	156	128	101	92	87	100	0	209	218	243	227	208	205	180	132	110	106	134	137	182	192	199	211	215	222	217	181	134	140	152	147	138	164	176	204
105	2	28	3	2	1	17.7	23.67	23738	169.557	0	95	92	82	79	76	100	124	180	215	215	0	116	108	108	74	108	133	176	205	213	222	189	147	126	113	116	85	158	203	247	245	239	210	164	124	131	133	117	90
106	2	28	3	2	1	15.8	23.22	22776	162.686	0	204	174	151	132	87	88	105	121	147	127	0	247	236	223	188	151	127	147	157	162	128	124	138	303	303	268	215	174	151	186	210	186	144	123	138	336	353	298	239
107	2	28	3	2	1	13	23.51	21053	150.379	0	140	139	99	115	116	135	132	163	224	235	0	119	147	172	120	103	111	126	178	237	262	248	199	186	157	168	155	121	118	146	166	225	289	255	186	237	210	168	148
108	2	29	3	1	1	16	24.26	23206	165.757	0	134	155	137	87	94	109	115	117	140	227	0	141	144	160	146	115	115	134	148	134	193	253	263	123	133	162	169	126	145	178	179	183	250	251	286	131	136	172	173
109	2	29	3	2	1	12	22.93	32283	230.593	0	234	218	230	198	227	201	201	272	312	263	0	247	241	255	242	243	262	259	255	258	290	258	230	231	281	254	246	284	293	253	251	272	252	227	217	234	280	255	246
110	2	29	3	2	1	20.2	24.65	28133	200.95	0	185	180	142	129	128	125	121	151	199	254	0	237	210	209	188	182	190	163	162	195	258	301	279	271	258	234	216	227	251	258	236	246	266	288	237	284	297	232	180
111	2	29	3	2	1	19.5	24.51	26652	190.371	0	174	164	123	94	103	117	167	182	170	159	0	256	190	163	103	106	119	109	161	200	176	153	147	309	237	182	160	165	152	123	172	213	179	156	162	294	288	270	277
112	2	29	3	2	1	14.7	24.16	24223	173.021	0	170	104	121	114	127	112	137	203	186	159	0	283	242	166	156	142	152	155	198	227	192	139	127	282	276	222	221	188	192	217	239	235	182	117	111	252	271	258	273
113	2	30	4	1	1	18.5	24.42	26634	190.243	0	265	277	240	210	189	198	182	155	178	239	0	184	221	301	293	281	268	247	239	215	223	258	255	140	184	254	282	287	324	267	258	258	243	244	243	115	175	250	316
114	2	30	4	2	1	19.4	24.36	26682	190.586	0	256	260	197	168	179	197	223	250	215	264	0	335	303	268	230	216	243	252	258	256	265	260	205	334	333	278	257	250	281	283	252	265	263	217	170	310	309	271	221
115	2	31	4	2	1	14.2	23.29	33697	240.693	0	219	217	259	304	327	285	287	256	237	259	0	292	292	310	348	409	418	402	374	319	276	214	196	317	347	354	389	446	470	444	416	342	286	214	207	337	361	350	336
116	1	33	4	1	1	16	23.1	27249	194.636	0	264	289	293	273	240	186	187	172	181	204	0	192	227	266	300	302	295	270	236	208	212	240	264	158	189	243	296	332	320	281	248	212	232	266	251	134	195	227	249
117	1	33	4	2	1	15.5	23	27918	199.414	0	193	181	173	196	174	207	264	292	249	224	0	252	234	215	219	247	258	291	286	269	245	216	204	247	259	237	226	241	274	296	280	250	214	202	160	251	262	240	208
118	2	34	4	1	1	16.5	23.47	21968	156.914	0	164	214	210	142	134	170	155	149	149	137	0	97	120	194	207	208	170	200	202	181	170	173	184	115	132	201	218	248	235	216	216	195	168	179	193	99	141	196	217
119	2	34	4	1	1	10.5	24.27	22655	161.821	0	212	251	240	213	183	152	114	83	99	129	0	178	179	202	211	202	227	203	169	109	101	173	213	169	158	174	207	186	207	215	183	136	138	179	194	171	151	134	161
120	2	34	4	2	1	10.5	24.15	21886	156.329	0	151	149	114	108	128	121	150	229	258	234	0	198	178	165	170	154	175	178	194	201	216	206	201	185	196	190	182	162	183	190	200	207	197	191	178	161	198	202	174
121	2	35	4	1	1	16.5	23.47	29177	208.407	0	264	301	324	281	216	205	196	197	202	222	0	194	220	252	275	262	273	254	241	212	222	250	257	179	186	201	237	245	255	271	264	239	253	256	268	166	203	231	239
122	2	35	4	2	1	14.5	24.38	35180	251.286	0	250	264	240	235	220	177	191	198	162	159	0	300	288	301	330	327	295	236	197	191	175	155	147	300	325	308	348	374	330	241	194	159	152	155	141	259	320	340	349
123	2	35	4	2	1	18	24.22	29258	208.986	0	258	208	183	190	205	201	207	229	254	288	0	272	273	222	184	207	241	251	222	222	247	283	265	248	238	230	207	218	247	237	224	229	259	263	227	232	216	232	215
124	1	38	4	1	1	14.8	23.65	27731	198.079	0	269	256	209	144	136	132	98	98	125	132	0	240	273	265	239	219	188	160	117	125	151	150	177	208	242	287	281	263	254	207	155	157	168	187	214	173	201	246	277
125	1	38	4	2	1	14.5	23.76	27123	193.736	0	181	122	99	131	146	116	160	217	240	264	0	233	203	159	120	147	158	193	211	225	245	262	239	258	233	220	167	176	202	258	262	265	265	251	219	251	258	248	205
126	1	39	4	1	1	11	24.51	32329	230.921	0	249	260	274	279	228	167	140	123	156	205	0	208	227	233	265	321	323	265	227	201	230	246	265	191	208	231	300	378	399	366	295	259	291	316	301	130	179	233	323
127	1	39	4	2	1	12	24.3	32439	231.707	0	242	222	173	158	172	201	203	210	268	287	0	265	240	265	254	254	238	279	279	284	293	265	251	317	290	291	307	290	325	376	374	333	273	233	187	330	349	301	266
128	2	39	4	1	1	14	23.31	26473	189.093	0	306	309	257	204	128	117	96	80	70	134	0	269	279	270	275	234	196	172	173	169	192	247	278	209	260	255	259	262	263	233	200	164	200	266	280	141	209	225	231
129	2	39	4	2	1	17	22.81	26289	187.779	0	248	174	145	145	146	173	219	223	226	200	0	218	254	239	200	209	187	206	204	197	192	182	184	192	212	253	240	244	232	235	206	167	167	174	144	161	174	225	248
130	2	42	5	1	1	15.5	23.27	23986	171.329	0	255	268	242	210	197	200	176	183	193	218	0	192	222	254	244	214	198	209	180	195	218	241	250	174	212	226	219	208	188	206	177	179	206	233	258	161	199	215	184
131	2	42	5	2	1	16	23.3	23365	166.893	0	187	183	154	177	193	210	247	285	290	265	0	216	206	198	193	200	208	245	251	278	272	235	222	209	199	185	193	211	226	233	222	260	230	231	215	191	189	152	163
132	2	43	5	1	1	14	22.91	27181	194.15	0	247	199	167	159	196	183	163	161	180	173	0	228	254	281	265	256	232	226	204	174	174	204	230	213	252	285	296	308	287	216	200	164	170	210	272	189	229	256	322
133	2	43	5	2	1	15	22.91	26299	187.85	0	174	153	135	138	135	148	148	173	244	257	0	273	244	207	173	161	181	214	187	226	258	232	196	300	293	234	220	200	223	260	286	289	249	212	161	274	284	267	242
134	2	44	5	1	1	14.7	24.09	27850	198.929	0	204	220	240	204	169	182	152	166	192	264	0	169	185	214	259	251	239	209	191	209	259	258	201	156	177	176	276	286	263	263	232	260	292	234	167	141	181	184	295
135	2	44	5	2	1	12	24.04	28718	205.129	0	137	128	165	171	185	254	292	294	265	166	0	196	183	173	216	249	297	325	321	271	202	145	132	211	198	237	268	339	388	345	309	259	181	134	134	203	226	267	280
136	2	45	5	1	1	12	24.72	19467	139.05	0	215	221	183	120	120	110	111	135	155	184	0	215	230	220	198	134	109	102	87	115	161	193	189	171	197	211	204	169	141	104	89	106	168	172	173	142	158	166	205
137	2	47	5	1	1	15	22.92	31643	226.021	0	238	251	246	194	188	207	214	195	211	244	0	211	224	254	281	295	274	293	277	263	269	259	205	183	221	274	336	346	374	349	322	287	288	250	257	152	205	269	356
138	2	47	5	2	1	13	22.87	31269	223.35	0	251	236	217	213	227	214	225	298	298	263	0	271	272	264	261	248	275	292	317	358	298	230	189	268	280	286	279	275	350	350	361	387	291	203	165	241	260	274	227
139	2	48	5	1	1	16	23.32	28833	205.95	0	217	247	258	265	234	196	193	183	201	220	0	168	201	257	280	281	298	265	232	205	207	240	294	159	180	251	311	343	328	297	261	218	209	255	255	141	168	234	286
140	2	48	5	2	1	15.5	23.16	30772	219.8	0	200	197	208	221	255	297	308	297	255	192	0	269	251	228	233	265	307	331	346	293	241	179	169	253	263	250	242	272	309	338	333	287	229	173	155	271	265	250	228
141	1	49	5	2	1	16	23.69	30316	216.543	0	146	111	123	139	143	163	250	280	275	262	0	246	216	172	159	185	189	232	277	270	257	216	190	233	249	227	209	240	276	297	306	276	228	194	187	211	237	241	230
142	1	49	5	1	1	14.3	23.76	34159	243.993	0	305	304	274	174	161	165	170	148	206	196	0	243	295	289	306	271	236	236	225	205	228	221	213	239	242	292	324	367	357	335	257	223	223	222	210	219	235	262	331
143	2	50	6	1	1	14	22.25	38174	272.671	0	280	302	257	205	196	222	225	210	207	219	0	223	259	294	320	329	308	312	320	287	265	290	321	186	244	313	387	416	400	388	381	332	299	322	349	159	232	339	445
144	2	50	6	1	1	16	22.81	31819	227.279	0	258	289	299	247	176	194	202	184	229	275	0	206	234	282	298	285	298	280	276	246	280	271	256	202	232	256	274	217	195	232	308	309	306	286	258	162	223	224	235
145	2	50	6	2	1	14.4	22.69	33488	239.2	0	279	227	192	197	215	201	258	245	244	212	0	266	268	278	262	264	295	296	279	270	238	192	149	236	258	316	326	344	365	354	334	273	202	187	175	245	277	325	358
146	2	51	6	1	1	16.3	23.21	24380	174.143	0	157	166	237	281	226	181	157	158	161	151	0	126	136	161	237	276	267	246	192	187	164	153	155	93	118	135	223	274	246	251	208	197	167	159	163	75	119	157	234
147	2	51	6	2	1	16.5	23.24	26932	192.371	0	223	221	192	192	212	241	258	245	191	156	0	220	240	243	224	220	253	272	271	240	194	148	136	226	237	254	240	225	250	258	272	241	191	146	108	213	227	262	226
148	2	52	6	1	1	13.8	22.89	20863	149.021	0	190	203	207	166	130	117	109	109	102	96	0	137	181	201	219	206	157	153	130	142	155	163	184	101	156	196	244	254	203	165	119	136	162	189	142	79	141	208	243
149	2	52	6	1	1	17	23.69	28343	202.45	0	206	249	175	116	136	126	153	150	162	191	0	209	206	264	223	157	155	178	195	212	208	212	217	165	214	256	251	231	239	292	288	269	246	201	188	198	203	254	273
150	2	52	6	2	1	18	23.85	29860	213.286	0	158	138	148	134	127	119	92	162	220	245	0	347	266	229	234	245	211	155	123	110	184	235	206	350	351	328	373	371	304	200	138	162	208	213	166	306	394	411	419
151	2	52	6	2	0.8	13.8	22.79	22246	158.9	0	227	174	144	143	153	132	139	196	227	214	0	229	224	216	163	147	174	168	198	227	228	185	144	219	211	200	169	141	173	199	253	278	223	160	121	183	197	177	164
152	1	53	6	1	1	13	23.83	17594	125.671	0	167	168	143	110	84	75	68	70	58	106	0	153	157	163	153	162	141	97	84	82	94	134	158	131	143	172	166	199	189	169	137	116	134	144	125	100	123	126	189
153	1	53	6	2	1	14.7	23.7	19067	136.193	0	117	76	79	79	89	102	127	163	145	138	0	161	140	108	99	97	111	141	133	143	122	131	117	176	149	137	120	138	190	197	199	157	128	112	89	171	193	170	139
154	2	54	6	1	1	18	22.99	24397	174.264	0	210	261	219	252	202	183	177	144	139	200	0	183	194	254	280	267	229	207	227	179	200	223	256	155	181	213	268	268	214	199	241	194	202	218	238	132	165	166	189
155	2	54	6	1	0.8	17.9	23.48	20988	149.914	0	272	291	278	197	145	132	127	118	122	131	0	204	218	249	260	215	164	165	140	131	125	138	161	173	188	251	229	229	224	180	157	148	126	136	139	175	187	207	231
156	2	54	6	2	1	18.3	23.3	24977	178.407	0	315	211	156	203	218	198	237	270	255	256	0	306	312	292	216	271	250	263	314	311	303	242	184	245	276	288	252	273	283	286	309	308	297	223	184	242	247	247	189
157	1	55	6	1	1	16	25.75	24309	173.636	0	138	149	107	111	99	147	133	70	128	173	0	174	153	142	79	58	98	134	163	99	115	148	194	169	161	146	103	91	104	172	199	137	113	144	185	203	197	158	158
158	1	55	6	2	1	15.7	26	22566	161.186	0	141	147	127	89	161	145	116	148	183	172	0	141	111	104	110	104	156	168	190	214	243	213	199	123	95	116	146	168	188	197	191	224	240	176	155	99	110	165	212
159	2	55	6	1	1	17.2	24.33	33291	237.793	0	247	258	265	265	248	238	226	223	217	229	0	223	243	282	315	301	297	295	262	242	228	197	186	210	238	293	325	313	327	328	270	232	224	206	210	169	217	278	302
160	2	55	6	2	0.8	22.2	24.33	32210	230.071	0	199	195	209	241	256	242	237	281	296	264	0	217	230	217	250	280	296	286	286	291	266	238	217	236	242	227	240	268	299	307	314	295	282	232	190	247	262	219	198
161	2	56	6	2	1	16.5	22.78	27294	194.957	0	208	160	169	195	192	194	184	204	264	301	0	271	241	213	178	213	226	216	216	263	286	252	197	285	268	232	195	221	251	249	271	305	276	210	171	260	274	241	195
162	2	57	6	1	1	17	22.79	24599	175.707	0	158	214	266	205	164	175	177	150	145	158	0	101	121	213	279	249	205	214	218	199	180	216	245	90	124	197	274	260	246	250	255	252	211	256	255	82	131	174	220
163	2	57	6	1	1	12	23.46	27286	194.9	0	284	269	215	168	198	209	202	185	164	176	0	211	228	277	303	293	282	276	249	213	192	201	204	165	199	267	337	351	338	303	249	198	199	215	197	156	194	263	317
164	2	57	6	1	1	10.7	22.43	28917	206.55	0	279	268	233	167	162	196	185	189	189	198	0	227	273	284	282	269	230	251	244	177	202	181	200	198	236	248	277	330	333	323	275	195	188	194	219	152	222	226	260
165	2	57	6	2	1	11.7	22.27	30825	220.179	0	313	256	228	193	197	199	224	287	217	200	0	245	270	297	243	237	254	282	285	277	241	210	192	227	238	328	314	286	304	316	284	269	221	199	196	207	249	322	342
166	2	57	6	2	1	16.5	22.73	21799	155.707	0	199	195	150	149	153	163	121	119	208	233	0	239	205	186	178	193	209	187	170	205	241	207	158	219	188	173	192	200	209	223	224	248	249	182	144	188	197	184	184
167	2	57	6	2	1	11.4	23.47	27910	199.357	0	194	181	184	193	198	195	182	228	288	281	0	225	229	223	221	254	258	265	290	295	246	216	200	205	229	228	222	258	285	288	353	314	256	212	175	176	207	209	195
168	2	58	6	1	1	13.7	22.64	19515	139.393	0	198	231	220	131	129	147	118	110	120	104	0	127	154	210	202	181	175	199	178	145	126	121	143	108	125	204	214	193	211	230	225	178	152	148	135	86	115	163	216
169	2	58	6	1	1	17.7	24.62	19454	138.957	0	190	227	278	220	119	133	154	110	106	82	0	109	137	213	263	266	230	181	158	108	96	119	143	93	115	183	275	312	278	249	171	114	109	131	170	77	108	170	232
170	2	58	6	1	1	15.5	23.93	23156	165.4	0	208	221	267	258	186	192	169	139	153	146	0	152	191	231	243	249	226	226	235	201	171	175	198	116	166	182	170	199	226	250	254	219	181	190	213	97	153	145	133
171	2	58	6	1	1	14	22.9	36204	258.6	0	220	244	347	380	325	266	248	247	206	216	0	166	185	223	311	363	367	345	306	289	250	266	282	145	185	234	292	325	318	330	326	318	287	269	282	151	177	220	239
172	2	58	6	1	0.8	13.7	22.55	21172	151.229	0	238	280	225	138	110	99	96	68	95	98	0	157	218	261	253	206	146	119	97	84	100	108	108	121	166	262	256	235	187	153	111	108	108	113	119	97	146	233	273
173	2	58	6	2	0.8	14.7	23.07	34796	248.543	0	288	283	263	271	279	279	268	286	257	250	0	304	307	315	294	318	320	315	345	325	269	253	243	292	314	316	320	318	347	347	352	336	291	239	212	248	291	313	274
174	2	58	6	2	1	13	22.57	20122	143.729	0	120	107	125	150	161	176	167	204	206	179	0	133	143	148	177	214	229	217	193	191	185	164	129	150	152	186	186	215	251	237	216	204	172	155	113	148	163	164	137
175	2	58	6	2	1	20	24.91	19375	138.393	0	100	101	118	140	147	153	200	238	200	178	0	129	122	114	130	151	171	222	244	242	180	148	128	166	128	120	125	165	238	269	257	229	168	116	105	196	150	115	112
176	2	58	6	2	1	17	23.8	22188	158.486	0	163	134	150	175	149	132	174	239	229	209	0	146	161	200	242	284	210	185	209	211	181	194	187	162	165	209	239	259	207	175	194	180	176	171	136	146	163	204	218
177	2	58	6	2	0.8	15.3	22.42	22238	158.843	0	90	96	73	92	101	112	197	244	228	214	0	107	94	83	78	94	141	163	210	227	209	160	148	123	97	79	89	111	174	194	213	221	211	152	121	98	110	109	122
178	2	59	6	1	1	15.5	24.23	26279	187.707	0	203	224	245	220	176	173	167	164	173	186	0	199	193	211	276	278	266	240	227	197	206	201	166	192	187	194	240	285	299	300	266	217	228	193	153	191	181	174	193
179	2	59	6	1	1	18	23.2	26870	191.929	0	229	268	274	201	176	167	187	206	210	197	0	176	212	259	303	276	247	212	218	231	221	225	254	160	198	255	298	287	267	244	215	225	217	230	235	138	174	213	235
180	2	59	6	1	1	13	23.03	27841	198.864	0	214	270	328	286	288	283	226	232	226	254	0	208	215	250	304	303	290	301	230	221	250	275	267	161	191	229	255	260	243	255	201	216	260	281	248	157	177	201	209
181	2	59	6	2	1	11	24.06	25248	180.343	0	149	143	246	187	163	194	236	222	197	176	0	142	152	183	256	224	214	221	220	205	184	175	176	157	158	189	249	243	216	200	205	178	169	193	176	193	189	217	252
182	2	59	6	2	1	18	22.85	26344	188.171	0	212	193	187	169	156	156	204	271	253	245	0	251	257	218	189	199	191	211	273	330	300	232	202	250	254	233	187	197	230	275	307	318	274	207	188	228	220	213	163
183	2	59	6	2	1	15	22.86	25931	185.221	0	279	246	225	225	253	230	267	300	312	294	0	235	279	250	210	215	279	308	303	312	283	230	161	243	263	244	206	204	227	269	304	282	259	183	130	185	213	244	214
184	2	60	7	1	1	10.5	24.93	21294	152.1	0	215	206	186	123	108	121	113	131	155	210	0	193	200	184	173	144	136	153	158	151	170	223	240	165	181	157	163	161	173	183	190	170	195	217	226	130	150	152	162
185	2	60	7	1	0.8	13.3	24.22	18384	131.314	0	244	253	179	118	113	106	105	113	108	112	0	153	178	190	158	127	88	110	124	126	134	158	201	143	159	142	170	151	122	129	125	123	145	174	196	128	151	136	147
186	2	60	7	2	1	13	24.86	23008	164.343	0	212	172	141	143	142	111	159	204	212	177	0	257	236	192	161	184	176	163	162	166	173	147	125	264	248	200	197	216	214	202	192	156	127	132	112	257	255	209	176
187	2	60	7	2	0.8	13.7	24.35	20204	144.314	0	151	116	91	95	110	113	129	160	192	208	0	230	167	140	118	132	124	126	160	215	205	183	158	225	198	144	136	170	167	170	189	193	163	183	184	199	179	156	129
188	1	61	7	2	1	13	23.31	23726	169.471	0	186	186	162	151	149	185	269	309	224	209	0	207	186	185	202	204	203	249	314	243	208	186	148	192	196	181	196	216	263	319	267	214	205	155	136	161	171	181	162
189	1	61	7	1	1	17	23.87	25475	181.964	0	322	364	333	276	224	179	159	179	152	170	0	183	228	295	295	270	252	260	208	191	154	176	170	150	182	234	270	249	261	297	236	199	173	169	160	110	131	170	242
190	2	61	7	1	0.8	20.5	23.71	22627	161.621	0	262	241	235	186	157	163	139	140	154	156	0	218	258	264	251	225	174	167	146	133	148	180	194	165	200	246	246	219	209	158	142	111	135	184	205	141	204	248	241
191	2	61	7	2	1	20.8	23.74	22708	162.2	0	175	151	148	148	156	151	190	249	233	234	0	238	216	162	143	148	158	186	239	252	219	208	179	216	195	158	131	135	151	197	232	204	214	197	146	219	159	138	152
192	1	63	7	1	1	15	24.54	15933	113.807	0	153	151	201	141	124	96	82	88	106	118	0	129	151	148	172	170	142	100	70	78	76	93	82	128	143	168	158	159	154	154	106	73	54	88	117	92	133	156	146
193	1	63	7	2	1	12.5	23.03	17113	122.236	0	122	106	90	101	97	111	184	189	181	170	0	169	122	85	69	95	99	139	173	154	168	160	147	177	138	67	71	107	141	152	141	136	165	163	142	129	103	98	87
194	2	63	7	1	1	9.5	23.96	29198	208.557	0	229	264	259	202	171	170	183	157	214	221	0	178	209	260	266	258	236	232	237	202	223	247	256	156	197	231	243	276	290	284	257	234	239	247	280	143	201	222	255
195	2	63	7	2	1	8.5	23.97	29995	214.25	0	234	209	192	190	187	202	274	284	270	239	0	268	263	226	240	256	249	282	301	294	270	215	187	245	255	250	242	278	302	331	310	268	243	209	163	252	235	229	212
196	2	64	7	1	1	15.3	22.54	24077	171.979	0	196	195	165	174	170	180	128	135	136	147	0	129	191	233	254	248	245	251	211	166	169	170	181	105	151	199	254	298	295	285	254	202	199	193	195	107	140	158	183
197	2	64	7	1	0.8	12.5	23.03	26408	188.629	0	220	202	195	199	201	186	181	173	164	167	0	195	225	231	206	209	212	225	195	175	194	186	195	189	199	225	232	223	213	221	198	178	214	211	202	183	203	220	248
198	2	66	7	1	1	11.3	23.23	19993	142.807	0	211	282	249	204	143	132	95	86	96	103	0	184	197	242	259	207	172	144	137	81	92	111	134	183	182	196	252	260	225	190	147	81	92	109	114	162	174	181	244
199	2	66	7	2	1	11.3	23.4	20209	144.35	0	80	93	94	122	117	115	164	195	244	251	0	91	91	72	97	132	159	174	208	217	253	259	249	107	106	85	103	141	214	231	245	259	255	250	202	104	112	115	128
200	2	67	7	1	1	11	22.56	26043	186.021	0	262	258	223	205	226	249	203	185	172	169	0	252	251	279	301	303	287	295	255	214	187	190	194	217	238	269	319	368	383	331	244	200	187	178	170	185	229	264	306
201	2	67	7	2	1	10.7	22.41	26625	190.179	0	198	185	188	224	194	203	241	270	254	209	0	201	197	219	261	291	286	289	288	291	230	173	148	185	205	224	263	300	335	348	304	262	205	167	139	183	200	193	198
202	2	68	7	2	0.8	11	22.57	31527	225.193	0	200	224	271	264	271	249	193	199	264	273	0	211	227	270	296	318	336	314	293	314	301	230	169	241	245	283	310	335	363	359	352	357	320	227	177	249	253	251	286
203	1	69	7	1	1	14	22.26	17627	125.907	0	239	257	255	223	195	174	180	164	179	169	0	193	215	260	237	202	198	188	147	132	132	161	164	146	164	195	212	185	178	162	110	88	89	122	131	119	126	138	130
204	1	70	7	1	1	15	22.72	26251	187.507	0	408	387	345	183	107	120	121	104	109	106	0	295	352	366	367	311	193	183	158	152	139	175	252	239	262	305	336	384	351	271	213	186	181	220	208	198	212	249	294
205	1	70	7	2	1	13.9	22.26	25998	185.7	0	208	216	164	136	124	118	190	318	382	372	0	125	181	220	182	170	188	238	293	348	343	309	266	134	168	210	198	208	275	327	363	352	312	256	206	187	181	198	210
206	1	71	7	1	1	15.5	22.55	26148	186.771	0	226	240	265	286	278	204	167	162	170	181	0	187	208	259	315	315	290	213	169	163	170	175	161	187	204	253	318	318	270	223	176	158	151	144	168	198	248	280	290
207	2	76	7	1	1	15.5	22.55	14831	105.936	0	167	210	241	207	162	138	130	129	127	114	0	172	174	182	218	188	138	149	132	117	146	130	124	130	163	167	144	70	61	62	54	60	114	124	124	112	169	177	136
208	2	76	7	2	1	15	22.38	15717	112.264	0	135	140	129	137	135	132	157	190	242	248	0	154	140	127	144	148	129	126	176	215	228	226	215	142	149	130	93	52	56	52	70	120	168	192	198	123	121	121	88
209	2	79	7	1	0.8	22	22.79	20759	148.279	0	143	153	225	247	207	173	201	177	213	206	0	165	152	147	154	223	293	291	266	254	259	244	265	152	159	143	196	220	267	305	284	269	283	268	267	143	143	145	199
210	2	79	7	2	0.8	21	22.9	20901	149.293	0	288	154	150	206	219	186	202	149	146	184	0	234	270	242	196	258	249	222	221	213	249	257	263	210	241	256	216	227	238	206	211	248	272	256	203	160	194	213	167
[truncated: 105 more columns]
